# Supplementary material for: Unite and Conquer: Association of Two G-Quadruplex Aptamers Provides Antiproliferative and Antimigration Activity for Cells from High-Grade Glioma Patients
Source: Pharmaceuticals (Basel). 2024 Oct 26;17(11):1435. doi: 10.3390/ph17111435 (PMC11597096; doi:10.3390/ph17111435)
Supplement: Supplementary file 1 [file pharmaceuticals-17-01435-s001.zip]

Archive with 1 entries (1 files):
- pharmaceuticals-3246160-supplementary.pdf
